# Supplementary material for: Arsenic bioaccumulation in fish of the lower meghna river: Seasonal dynamics, species sensitivity, and public health implications
Source: PLoS One. 2025 Sep 3;20(9):e0330602. doi: 10.1371/journal.pone.0330602 (PMC12407486; doi:10.1371/journal.pone.0330602)
Supplement: S4 Table — (CSV) [file pone.0330602.s004.csv]

season	Month	Dstrict	Station name	latitude	longitude	Satation_ID	Water (mg/l)	Mv	Ps	Gg	Am	Dd	Lg	Cc	Gc	Na	Ab	Sediment
Pre_monsoon	March	Chandpur	Ronagoal Puran Bazar	23.217607	90.639106	C1	0.0134	0.986	0.542	0.821	0.653	0.866	1.097	0.573	0.632	1.174	1.532	7.163
Pre_monsoon	March	Chandpur	Katakhali Point	23.11617	90.644483	C2	0.0092	0.841	0.396	0.985	0.761	0.649	0.953	0.739	0.871	0.995	1.279	6.825
Pre_monsoon	March	Chandpur	Altaf master Ghat	22.997484	90.661256	C3	0.0178	1.025	0.491	1.062	0.539	0.749	0.893	0.649	0.648	0.811	1.674	6.374
Pre_monsoon	March	Laxmipur	Balur Char (S)	22.862952	90.736283	L4	0.0152	0.836	0.396	0.838	0.692	0.792	1.173	0.496	0.741	1.064	1.329	8.432
Pre_monsoon	March	Laxmipur	Motir Hat	22.81297	90.766242	L5	0.0097	0.629	0.284	0.759	0.482	0.572	0.855	0.633	0.659	1.162	1.472	5.719
Pre_monsoon	March	Laxmipur	Char Alexandar	22.65134	90.911075	L6	0.0109	0.893	0.375	0.891	0.491	0.849	0.986	0.492	0.771	0.874	1.291	7.311
Pre_monsoon	March	Laxmipur	Ramgati Ghat	22.581013	90.998705	L7	0.0103	0.752	0.291	1.146	0.584	0.614	0.796	0.782	0.592	0.795	1.094	6.296
Pre_monsoon	March	Noakhali	Tangkir Ghat	22.532457	91.066774	N8	0.0084	0.526	0.347	1.06	0.397	0.754	1.053	0.621	0.499	0.859	1.482	8.321
Pre_monsoon	March	Noakhali	Sothlar Ghat	22.518946	91.080703	N9	0.0095	0.713	0.519	0.83	0.697	0.529	0.851	0.574	0.638	1.114	1.395	6.839
Pre_monsoon	March	Noakhali	Shantipur Ghat	22.494946	91.106327	N10	0.0126	0.962	0.329	0.794	0.581	0.582	0.793	0.554	0.562	0.851	0.993	5.492
Monsoon	June	Chandpur	Ronagoal Puran Bazar	23.217607	90.639106	C1	0.0025	0.583	0.276	0.358	0.293	0.653	0.729	0.287	0.436	0.538	0.564	5.432
Monsoon	June	Chandpur	Katakhali Point	23.11617	90.644483	C2	0.0021	0.328	0.118	0.551	0.421	0.482	0.648	0.186	0.361	0.428	0.663	4.985
Monsoon	June	Chandpur	Altaf master Ghat	22.997484	90.661256	C3	0.0016	0.475	0.231	0.423	0.262	0.388	0.539	0.229	0.392	0.379	0.439	5.912
Monsoon	June	Laxmipur	Balur Char (S)	22.862952	90.736283	L4	0.0011	0.319	0.195	0.386	0.352	0.532	0.618	0.321	0.287	0.359	0.517	4.772
Monsoon	June	Laxmipur	Motir Hat	22.81297	90.766242	L5	0.0031	0.296	0.241	0.437	0.337	0.475	0.583	0.228	0.305	0.283	0.439	4.782
Monsoon	June	Laxmipur	Char Alexandar	22.65134	90.911075	L6	0.0009	0.311	0.225	0.447	0.264	0.441	0.491	0.274	0.338	0.453	0.447	5.629
Monsoon	June	Laxmipur	Ramgati Ghat	22.581013	90.998705	L7	0.0015	0.337	0.117	0.452	0.252	0.378	0.503	0.173	0.273	0.287	0.582	5.052
Monsoon	June	Noakhali	Tangkir Ghat	22.532457	91.066774	N8	0.0024	0.226	0.201	0.419	0.195	0.439	0.468	0.209	0.219	0.459	0.632	4.692
Monsoon	June	Noakhali	Sothlar Ghat	22.518946	91.080703	N9	0.0011	0.274	0.215	0.459	0.218	0.336	0.417	0.225	0.252	0.311	0.539	4.118
Monsoon	June	Noakhali	Shantipur Ghat	22.494946	91.106327	N10	0.0021	0.318	0.168	0.541	0.205	0.289	0.371	0.259	0.284	0.296	0.482	4.052
Post_Monsoon	October	Chandpur	Ronagoal Puran Bazar	23.217607	90.639106	C1	0.0078	0.675	0.439	0.651	0.481	0.772	0.852	0.346	0.521	0.749	0.769	6.697
Post_Monsoon	October	Chandpur	Katakhali Point	23.11617	90.644483	C2	0.0043	0.498	0.312	0.764	0.549	0.596	0.728	0.482	0.674	0.617	0.853	5.487
Post_Monsoon	October	Chandpur	Altaf master Ghat	22.997484	90.661256	C3	0.0051	0.764	0.286	0.852	0.387	0.558	0.771	0.366	0.452	0.722	1.082	5.363
Post_Monsoon	October	Laxmipur	Balur Char (S)	22.862952	90.736283	L4	0.0048	0.543	0.322	0.774	0.429	0.691	0.839	0.286	0.327	0.519	0.826	6.329
Post_Monsoon	October	Laxmipur	Motir Hat	22.81297	90.766242	L5	0.0059	0.417	0.252	0.699	0.397	0.497	0.761	0.439	0.431	0.849	0.893	5.031
Post_Monsoon	October	Laxmipur	Char Alexandar	22.65134	90.911075	L6	0.0025	0.516	0.276	0.658	0.412	0.769	0.693	0.397	0.591	0.618	0.962	6.431
Post_Monsoon	October	Laxmipur	Ramgati Ghat	22.581013	90.998705	L7	0.0076	0.482	0.198	0.851	0.497	0.552	0.714	0.581	0.289	0.535	0.856	4.793
Post_Monsoon	October	Noakhali	Tangkir Ghat	22.532457	91.066774	N8	0.0061	0.314	0.268	0.869	0.329	0.611	0.839	0.433	0.375	0.467	0.881	5.411
Post_Monsoon	October	Noakhali	Sothlar Ghat	22.518946	91.080703	N9	0.0041	0.432	0.325	0.772	0.489	0.501	0.598	0.381	0.417	0.714	0.947	5.184
Post_Monsoon	October	Noakhali	Shantipur Ghat	22.494946	91.106327	N10	0.0082	0.585	0.217	0.702	0.381	0.471	0.644	0.462	0.358	0.693	0.887	4.732
						min	0.0009	0.117										4.052
						max	0.0178	1.674										8.432
